# Supplementary material for: Can trusted authorities change minds on anti-LGBTQ norms: Evidence from an experiment in Ghana
Source: PLoS One. 2024 Aug 22;19(8):e0304698. doi: 10.1371/journal.pone.0304698 (PMC11341031; doi:10.1371/journal.pone.0304698)
Supplement: S2 File — https://figshare.com/articles/dataset/Dataset_for_Replication_Code_file_do-file_/25222178. (ZIP) [file pone.0304698.s010.zip]

Archive with 2 entries (2 files):
- Data_replication.dta
- LGBTQ_ReplicationCode.do
