# Supplementary material for: Can trusted authorities change minds on anti-LGBTQ norms: Evidence from an experiment in Ghana
Source: PLoS One. 2024 Aug 22;19(8):e0304698. doi: 10.1371/journal.pone.0304698 (PMC11341031; doi:10.1371/journal.pone.0304698)
Supplement: S2 File — https://figshare.com/articles/dataset/Dataset_for_Replication_Code_file_do-file_/25222178. (ZIP) [file pone.0304698.s010.zip › LGBTQ_ReplicationCode.do]

************************************
*****LGTBQ replication Code*****
************************************
**Author: Michael Yekple 
**Author: Zlatin Mitkov


**Set Working Directory to Contain the Dataset. 

set scheme cleanplots

use Data_replication


*Proportions Tests Support Rights  
*Table 1

prtest dv_binary_rights ///
       if treatments==43 | treatments==44, by(treatments)
prtest dv_binary_rights ///
       if treatments==43 | treatments==45, by(treatments)  
prtest dv_binary_rights ///
       if treatments==43 | treatments==46, by(treatments)
prtest dv_binary_rights ///
       if treatments==44 | treatments==45, by(treatments) 
prtest dv_binary_rights ///
       if treatments==44 | treatments==46, by(treatments) 
prtest dv_binary_rights ///
       if treatments==45 | treatments==46, by(treatments) 


*Proportions Tests Support for Pro-LGBTQ candidates 
*Table 2

prtest dv_binary_politicalcand_gay ///
       if treatments==43 | treatments==44, by(treatments)
prtest dv_binary_politicalcand_gay ///
       if treatments==43 | treatments==45, by(treatments)  
prtest dv_binary_politicalcand_gay ///
       if treatments==43 | treatments==46, by(treatments)  
prtest dv_binary_politicalcand_gay ///
       if treatments==44 | treatments==45, by(treatments)  
prtest dv_binary_politicalcand_gay ///
       if treatments==44 | treatments==46, by(treatments)  
prtest dv_binary_politicalcand_gay ///
       if treatments==45 | treatments==46, by(treatments)  


*Proportions Tests Support for Doing Business with members of the LGBTQ commmunity 
*Table 3

prtest dv_binary_dobusinessgay ///
       if treatments==43 | treatments==44, by(treatments)
prtest dv_binary_dobusinessgay ///
       if treatments==43 | treatments==45, by(treatments)  
prtest dv_binary_dobusinessgay ///
       if treatments==43 | treatments==46, by(treatments)  
prtest dv_binary_dobusinessgay ///
       if treatments==44 | treatments==45, by(treatments)  
prtest dv_binary_dobusinessgay ///
       if treatments==44 | treatments==46, by(treatments)  
prtest dv_binary_dobusinessgay ///
       if treatments==45 | treatments==46, by(treatments)  

	   
*Proportions Tests Support living in a community with Pro-LGBTQ Individuals
*Results not included as a table in the appendix. 


prtest dv_binary_livingtolgtbq ///
       if treatments==43 | treatments==44, by(treatments)
prtest dv_binary_livingtolgtbq ///
       if treatments==43 | treatments==45, by(treatments)  
prtest dv_binary_livingtolgtbq ///
       if treatments==43 | treatments==46, by(treatments)  
prtest dv_binary_livingtolgtbq ///
       if treatments==44 | treatments==45, by(treatments)  
prtest dv_binary_livingtolgtbq ///
       if treatments==44 | treatments==46, by(treatments)  
prtest dv_binary_livingtolgtbq ///
       if treatments==45 | treatments==46, by(treatments)  


*Proportions Tests Level of Understanding of the Difficulties facing the LGBTQ 
*Results not included as a table in the appendix. 
	   
prtest dv_binary_difficulties ///
       if treatments==43 | treatments==44, by(treatments)
prtest dv_binary_difficulties ///
       if treatments==43 | treatments==45, by(treatments)  
prtest dv_binary_difficulties ///
       if treatments==43 | treatments==46, by(treatments)  
prtest dv_binary_difficulties ///
       if treatments==44 | treatments==45, by(treatments)  
prtest dv_binary_difficulties ///
       if treatments==44 | treatments==46, by(treatments)  
prtest dv_binary_difficulties ///
       if treatments==45 | treatments==46, by(treatments)  


*Proportions Tests Support for LGBTQ members participating in Community meetings 
***Results not included as a table in the appendix. 

prtest dv_binary_communitymeetingsgay ///
       if treatments==43 | treatments==44, by(treatments)
prtest dv_binary_communitymeetingsgay ///
       if treatments==43 | treatments==45, by(treatments)  
prtest dv_binary_communitymeetingsgay ///
       if treatments==43 | treatments==46, by(treatments)  
prtest dv_binary_communitymeetingsgay ///
       if treatments==44 | treatments==45, by(treatments)  
prtest dv_binary_communitymeetingsgay ///
       if treatments==44 | treatments==46, by(treatments)  
prtest dv_binary_communitymeetingsgay ///
       if treatments==45 | treatments==46, by(treatments)  


	   
**Modified Coefficient Rights as the DV
***Figure 2 

logistic dv_binary_rights t2_traditional t3_political t4_religious
estimate store Baseline_PlaceboCue
logistic dv_binary_rights t1_random t3_political t4_religious
estimate store Baseline_TraditionalCue
logistic dv_binary_rights t1_random t2_traditional t4_religious
estimate store Baseline_PoliticalCue
logistic dv_binary_rights t1_random t2_traditional t3_political
estimate store Baseline_ReligiousCue

coefplot (Baseline_PlaceboCue, label() pstyle(p3)) ///
        ||(Baseline_TraditionalCue, label() pstyle(p4)) ///
        ||(Baseline_PoliticalCue, label() pstyle(p5)) ///
        ||(Baseline_ReligiousCue, label() pstyle(p6)) ///
        ||, drop(_cons) xtitle(Odd Ratio) levels(95) ///
		keep (t1_random t2_traditional t3_political t4_religious) ///
		 xline(1) eform xtitle(Odds ratio) msymbol(S) ///
		 coeflabels(t1_random="Placebo Cue" ///
		 t2_traditional= "Traditional Cue" ///
		 t3_political="Political Cue" t4_religious="Religious Cue")

		

**Modifiedd Coefficient Plot - Pro-Gay Candiates as the DV 
***Figure 3

logistic dv_binary_politicalcand_gay t2_traditional t3_political t4_religious
estimate store Baseline_PlaceboCue
logistic dv_binary_politicalcand_gay t1_random t3_political t4_religious
estimate store Baseline_TraditionalCue
logistic dv_binary_politicalcand_gay t1_random t2_traditional t4_religious
estimate store Baseline_PoliticalCue
logistic dv_binary_politicalcand_gay t1_random t2_traditional t3_political
estimate store Baseline_ReligiousCue

coefplot (Baseline_PlaceboCue, label() pstyle(p3)) ///
        ||(Baseline_TraditionalCue, label() pstyle(p4)) ///
        ||(Baseline_PoliticalCue, label() pstyle(p5)) ///
        ||(Baseline_ReligiousCue, label() pstyle(p6)) ///
        ||, drop(_cons) xtitle(Odd Ratio) levels(95) ///
		keep (t1_random t2_traditional t3_political t4_religious) ///
		 xline(1) eform xtitle(Odds ratio) msymbol(S) ///
		 coeflabels(t1_random="Placebo Cue" ///
		 t2_traditional= "Traditional Cue" ///
		 t3_political="Political Cue" t4_religious="Religious Cue")


		 

**Modifiedd Coefficient  Willigness to do Business with Membrers LGBTQ community DV 
***Figure 4


logistic dv_binary_dobusinessgay t2_traditional t3_political t4_religious
estimate store Baseline_PlaceboCue
logistic dv_binary_dobusinessgay t1_random t3_political t4_religious
estimate store Baseline_TraditionalCue
logistic dv_binary_dobusinessgay t1_random t2_traditional t4_religious
estimate store Baseline_PoliticalCue
logistic dv_binary_dobusinessgay t1_random t2_traditional t3_political
estimate store Baseline_ReligiousCue

coefplot (Baseline_PlaceboCue, label() pstyle(p3)) ///
        ||(Baseline_TraditionalCue, label() pstyle(p4)) ///
        ||(Baseline_PoliticalCue, label() pstyle(p5)) ///
        ||(Baseline_ReligiousCue, label() pstyle(p6)) ///
        ||, drop(_cons) xtitle(Odd Ratio) levels(95) ///
		keep (t1_random t2_traditional t3_political t4_religious) ///
		 xline(1) eform xtitle(Odds ratio) msymbol(S) ///
		 coeflabels(t1_random="Placebo Cue" ///
		 t2_traditional= "Traditional Cue" ///
		 t3_political="Political Cue" t4_religious="Religious Cue")


***Regression tables with resutls for the Appendix Base Results


***Support for Rights
***Table 7  

logistic dv_binary_rights t2_traditional t3_political t4_religious 
outreg2 using rights.doc, replace ctitle(T1_Placebo Cue) ///
        dec(3) keep(t2_traditional t3_political t4_religious) ///
		addstat(Pseudo R-squared, `e(r2_p)') eform
		
		
logistic dv_binary_rights t1_random t3_political t4_religious 
outreg2 using rights.doc, append ctitle(T2_Traditional) ///
        dec(3) keep(t1_random t3_political t4_religious) ///
		addstat(Pseudo R-squared, `e(r2_p)') eform


logistic dv_binary_rights t1_random t2_traditional t4_religious  
outreg2 using rights.doc, append ctitle(T3_Political) ///
        dec(3) keep(t1_random t2_traditional t4_religious) ///
		addstat(Pseudo R-squared, `e(r2_p)') eform


logistic dv_binary_rights t1_random t2_traditional t3_political
outreg2 using rights.doc, append ctitle(T4_Religious) ///
        dec(3) keep(t1_random t2_traditional t3_political) ///
		addstat(Pseudo R-squared, `e(r2_p)') eform


***Support pro-gay candiates 
***Table 8


logistic dv_binary_politicalcand_gay t2_traditional t3_political t4_religious
outreg2 using gaycandidates.doc, replace ctitle(T1_Placebo Cue) ///
        dec(3) keep(t2_traditional t3_political t4_religious) ///
		addstat(Pseudo R-squared, `e(r2_p)') eform
		
		
logistic dv_binary_politicalcand_gay t1_random t3_political t4_religious  
outreg2 using gaycandidates.doc, append ctitle(T2_Traditional) ///
        dec(3) keep(t1_random t3_political t4_religious) ///
		addstat(Pseudo R-squared, `e(r2_p)') eform


logistic dv_binary_politicalcand_gay t1_random t2_traditional t4_religious
outreg2 using gaycandidates.doc, append ctitle(T3_Political) ///
        dec(3) keep(t1_random t2_traditional t4_religious) ///
		addstat(Pseudo R-squared, `e(r2_p)') eform


logistic dv_binary_politicalcand_gay t1_random t2_traditional t3_political 
outreg2 using gaycandidates.doc, append ctitle(T4_Religious) ///
        dec(3) keep(t1_random t2_traditional t3_political) ///
		addstat(Pseudo R-squared, `e(r2_p)') eform
		

		

*Doing Business 
***Table 9

logistic dv_binary_dobusinessgay t2_traditional t3_political t4_religious 
outreg2 using doinbbusiness.doc, replace ctitle(T1_Placebo Cue) ///
        dec(3) keep(t2_traditional t3_political t4_religious) ///
		addstat(Pseudo R-squared, `e(r2_p)') eform
		
		
logistic dv_binary_dobusinessgay t1_random t3_political t4_religious  
outreg2 using doinbbusiness.doc, append ctitle(T2_Traditional) ///
        dec(3) keep(t1_random t3_political t4_religious) ///
		addstat(Pseudo R-squared, `e(r2_p)') eform


logistic dv_binary_dobusinessgay t1_random t2_traditional t4_religious 
outreg2 using doinbbusiness.doc, append ctitle(T3_Political) ///
        dec(3) keep(t1_random t2_traditional t4_religious) ///
		addstat(Pseudo R-squared, `e(r2_p)') eform


logistic dv_binary_dobusinessgay t1_random t2_traditional t3_political
outreg2 using doinbbusiness.doc, append ctitle(T4_Religious) ///
        dec(3) keep(t1_random t2_traditional t3_political) ///
		addstat(Pseudo R-squared, `e(r2_p)') eform


*Living in the same community 
***Table 10

logistic dv_binary_politicalcand_gay t2_traditional t3_political t4_religious 
outreg2 using community.doc, replace ctitle(T1_Placebo Cue) ///
        dec(3) keep(t2_traditional t3_political t4_religious) ///
		addstat(Pseudo R-squared, `e(r2_p)') eform
		
		
logistic dv_binary_politicalcand_gay t1_random t3_political t4_religious 
outreg2 using community.doc, append ctitle(T2_Traditional) ///
        dec(3) keep(t1_random t3_political t4_religious) ///
		addstat(Pseudo R-squared, `e(r2_p)') eform


logistic dv_binary_politicalcand_gay t1_random t2_traditional t4_religious 
outreg2 using community.doc, append ctitle(T3_Political) ///
        dec(3) keep(t1_random t2_traditional t4_religious) ///
		addstat(Pseudo R-squared, `e(r2_p)') eform


logistic dv_binary_politicalcand_gay t1_random t2_traditional t3_political
outreg2 using community.doc, append ctitle(T4_Religious) ///
        dec(3) keep(t1_random t2_traditional t3_political) ///
		addstat(Pseudo R-squared, `e(r2_p)') eform
	
	
	
*Difficulties 
***Table 11


logistic dv_binary_difficulties t2_traditional t3_political t4_religious 
outreg2 using difficulties.doc, replace ctitle(T1_Placebo Cue) ///
        dec(3) keep(t2_traditional t3_political t4_religious) ///
		addstat(Pseudo R-squared, `e(r2_p)') eform
		
		
logistic dv_binary_difficulties t1_random t3_political t4_religious  
outreg2 using difficulties.doc, append ctitle(T2_Traditional) ///
        dec(3) keep(t1_random t3_political t4_religious) ///
		addstat(Pseudo R-squared, `e(r2_p)') eform


logistic dv_binary_difficulties t1_random t2_traditional t4_religious 
outreg2 using difficulties.doc, append ctitle(T3_Political) ///
        dec(3) keep(t1_random t2_traditional t4_religious) ///
		addstat(Pseudo R-squared, `e(r2_p)') eform


logistic dv_binary_difficulties t1_random t2_traditional t3_political 
outreg2 using difficulties.doc, append ctitle(T4_Religious) ///
        dec(3) keep(t1_random t2_traditional t3_political) ///
		addstat(Pseudo R-squared, `e(r2_p)') eform

	


***Regression tables with resutls for Appendix 1 with Controls
**Rights

*Political Interest Index 

gen index_interest=activity_collective + activity_government + ///
                   activity_protest + ///
                   activity_voting + activity_nationalpolitics

*Political Interest 3 categories				   

xtile ten_cat_interest = index_interest, nquantiles(10)	


		
*Support for Rights
*Table 12

logistic dv_binary_rights t2_traditional t3_political t4_religious age ///
        ten_cat_interest gender ethnicity political_party
outreg2 using rightscontrol1.doc, replace ctitle(T1_Placebo Cue) ///
        dec(3) keep(t2_traditional t3_political t4_religious ///
		ten_cat_interest age gender ///
		ethnicity political_party) ///
		addstat(Pseudo R-squared, `e(r2_p)') eform
		
		
logistic dv_binary_rights t1_random t3_political t4_religious ///
        ten_cat_interest age gender ethnicity political_party  
outreg2 using rightscontrol1.doc, append ctitle(T2_Traditional) ///
        dec(3) keep(t1_random t3_political t4_religious ///
		ten_cat_interest age gender ///
		ethnicity political_party) ///
		addstat(Pseudo R-squared, `e(r2_p)') eform


logistic dv_binary_rights t1_random t2_traditional t4_religious ///
         ten_cat_interest age gender ethnicity political_party 
outreg2 using rightscontrol1.doc, append ctitle(T3_Political) ///
        dec(3) keep(t1_random t2_traditional t4_religious ///
		ten_cat_interest age gender ///
		ethnicity political_party) ///
		addstat(Pseudo R-squared, `e(r2_p)') eform


logistic dv_binary_rights t1_random t2_traditional t3_political ///
        ten_cat_interest age gender ethnicity political_party
outreg2 using rightscontrol1.doc, append ctitle(T4_Religious) ///
        dec(3) keep(t1_random t2_traditional t3_political ///
		ten_cat_interest age gender ///
		ethnicity political_party) ///
		addstat(Pseudo R-squared, `e(r2_p)') eform


*Support pro-gay candiates 
*Table 13


logistic dv_binary_politicalcand_gay t2_traditional t3_political t4_religious ///
        ten_cat_interest age gender ethnicity political_party
outreg2 using gaycandidatescontrol.doc, replace ctitle(T1_Placebo Cue) ///
        dec(3) keep(t2_traditional t3_political t4_religious ///
		ten_cat_interest age gender ///
		ethnicity political_party) ///
		addstat(Pseudo R-squared, `e(r2_p)') eform
		
		
logistic dv_binary_politicalcand_gay t1_random t3_political t4_religious ///
        ten_cat_interest age gender ethnicity political_party residentialstatus  
outreg2 using gaycandidatescontrol.doc, append ctitle(T2_Traditional) ///
        dec(3) keep(t1_random t3_political t4_religious ///
		ten_cat_interest age gender ///
		ethnicity political_party) ///
		addstat(Pseudo R-squared, `e(r2_p)') eform


logistic dv_binary_politicalcand_gay t1_random t2_traditional t4_religious ///
        ten_cat_interest age gender ethnicity political_party residentialstatus 
outreg2 using gaycandidatescontrol.doc, append ctitle(T3_Political) ///
        dec(3) keep(t1_random t2_traditional t4_religious ///
		ten_cat_interest age gender ///
		ethnicity political_party) ///
		addstat(Pseudo R-squared, `e(r2_p)') eform


logistic dv_binary_politicalcand_gay t1_random t2_traditional t3_political ///
        ten_cat_interest age gender ethnicity political_party residentialstatus
outreg2 using gaycandidatescontrol.doc, append ctitle(T4_Religious) ///
        dec(3) keep(t1_random t2_traditional t3_political ///
		ten_cat_interest age gender ///
		ethnicity political_party) ///
		addstat(Pseudo R-squared, `e(r2_p)') eform

		
		
*Doing Business  
*Table 14

logistic dv_binary_dobusinessgay t2_traditional t3_political t4_religious /// 
        ten_cat_interest age gender ethnicity political_party 
outreg2 using doinbbusinesscontrol1.doc, replace ctitle(T1_Placebo Cue) ///
        dec(3) keep(t2_traditional t3_political t4_religious ///
		ten_cat_interest age gender ///
		ethnicity political_party) ///
		addstat(Pseudo R-squared, `e(r2_p)') eform
		
		
logistic dv_binary_dobusinessgay t1_random t3_political t4_religious ///
        ten_cat_interest age gender ethnicity political_party
outreg2 using doinbbusinesscontrol1.doc, append ctitle(T2_Traditional) ///
        dec(3) keep(t1_random t3_political t4_religious ///
		ten_cat_interest age gender ///
		ethnicity political_party) ///
		addstat(Pseudo R-squared, `e(r2_p)') eform


logistic dv_binary_dobusinessgay t1_random t2_traditional t4_religious ///
        ten_cat_interest age gender ethnicity political_party
outreg2 using doinbbusinesscontrol1.doc, append ctitle(T3_Political) ///
        dec(3) keep(t1_random t2_traditional t4_religious ///
		ten_cat_interest age gender ///
		ethnicity political_party) ///
		addstat(Pseudo R-squared, `e(r2_p)') eform


logistic dv_binary_dobusinessgay t1_random t2_traditional t3_political ///
        ten_cat_interest age gender ethnicity political_party
outreg2 using doinbbusinesscontrol1.doc, append ctitle(T4_Religious) ///
        dec(3) keep(t1_random t2_traditional t3_political ///
		ten_cat_interest age gender ///
		ethnicity political_party) ///
		addstat(Pseudo R-squared, `e(r2_p)') eform


		
		
*Living in the same community 
*Table 15

logistic dv_binary_politicalcand_gay t2_traditional t3_political t4_religious ///
        ten_cat_interest age gender ethnicity political_party
outreg2 using communitycontrol.doc, replace ctitle(T1_Placebo Cue) ///
        dec(3) keep(t2_traditional t3_political t4_religious ///
		ten_cat_interest age gender ///
		ethnicity political_party) ///
		addstat(Pseudo R-squared, `e(r2_p)') eform
		
		
logistic dv_binary_politicalcand_gay t1_random t3_political t4_religious ///
        ten_cat_interest age gender ethnicity political_party  
outreg2 using communitycontrol.doc, append ctitle(T2_Traditional) ///
        dec(3) keep(t1_random t3_political t4_religious ///
		ten_cat_interest age gender ///
		ethnicity political_party) ///
		addstat(Pseudo R-squared, `e(r2_p)') eform


logistic dv_binary_politicalcand_gay t1_random t2_traditional t4_religious ///
        ten_cat_interest age gender ethnicity political_party 
outreg2 using communitycontrol.doc, append ctitle(T3_Political) ///
        dec(3) keep(t1_random t2_traditional t4_religious index_interest ///
		ten_cat_interest age gender region ethnicity political_party) ///
		addstat(Pseudo R-squared, `e(r2_p)') eform


logistic dv_binary_politicalcand_gay t1_random t2_traditional t3_political ///
        ten_cat_interest age gender ethnicity political_party
outreg2 using communitycontrol.doc, append ctitle(T4_Religious) ///
        dec(3) keep(t1_random t2_traditional t3_political index_interest ///
		ten_cat_interest age gender ///
		ethnicity political_party) ///
		addstat(Pseudo R-squared, `e(r2_p)') eform
		
		
			
*Understanding the Difficulties Facing LGBTQ 
*Table 16


logistic dv_binary_difficulties t2_traditional t3_political t4_religious ///
        ten_cat_interest age gender ethnicity political_party
outreg2 using difficultiescontrol.doc, replace ctitle(T1_Placebo Cue) ///
        dec(3) keep(t2_traditional t3_political t4_religious ///
		ten_cat_interest age gender ///
		ethnicity political_party) ///
		addstat(Pseudo R-squared, `e(r2_p)') eform
		
		
logistic dv_binary_difficulties t1_random t3_political t4_religious ///
        ten_cat_interest age gender ethnicity political_party  
outreg2 using difficultiescontrol.doc, append ctitle(T2_Traditional) ///
        dec(3) keep(t1_random t3_political t4_religious ///
		ten_cat_interest age gender ///
		ethnicity political_party) ///
		addstat(Pseudo R-squared, `e(r2_p)') eform


logistic dv_binary_difficulties t1_random t2_traditional t4_religious ///
         ten_cat_interest age gender ethnicity political_party
outreg2 using difficultiescontrol.doc, append ctitle(T3_Political) ///
        dec(3) keep(t1_random t2_traditional t4_religious ///
		ten_cat_interest age gender ///
		ethnicity political_party) ///
		addstat(Pseudo R-squared, `e(r2_p)') eform


logistic dv_binary_difficulties t1_random t2_traditional t3_political ///
        ten_cat_interest age gender ethnicity political_party
outreg2 using difficultiescontrol.doc, append ctitle(T4_Religious) ///
        dec(3) keep(t1_random t2_traditional t3_political ///
		ten_cat_interest age gender ///
		ethnicity political_party) ///
		addstat(Pseudo R-squared, `e(r2_p)') eform


		
		
***Regression tables with resutls for Appendix 1


**Full Regression Models with Interactions - Support for Rights
*Table 17 

logistic dv_binary_rights t2_traditional##c.ten_cat_interest ///
        t3_political t4_religious age feelings_lgtbq ///
        gender ethnicity political_party 
outreg2 using rightsinteractioncontrol1.doc, replace ctitle(T1_Placebo Cue) ///
        dec(3) keep(t2_traditional t3_political ///
		t4_religious t2_traditional##c.ten_cat_interest age gender ///
		ethnicity political_party) ///
		addstat(Pseudo R-squared, `e(r2_p)') eform
		
*Table 18
	
logistic dv_binary_rights t1_random##c.ten_cat_interest ///
         t3_political t4_religious age ///
         gender ethnicity political_party 
outreg2 using rightsinteractioncontrol2.doc, replace ctitle(T2_Traditional) ///
        dec(3) keep(t1_random t3_political ///
		t4_religious t1_random##c.ten_cat_interest age gender ///
		ethnicity political_party) ///
		addstat(Pseudo R-squared, `e(r2_p)') eform


*Table 19

logistic dv_binary_rights t1_random t2_traditional ///
         t4_religious##c.ten_cat_interest age ///
         gender ethnicity political_party
outreg2 using rightsinteractioncontrol3.doc, replace ctitle(T3_Political) ///
        dec(3) keep(t1_random t2_traditional ///
		t4_religious t4_religious##c.ten_cat_interest age gender ///
		ethnicity political_party) ///
		addstat(Pseudo R-squared, `e(r2_p)') eform

		
*Table 20
		
logistic dv_binary_rights t1_random t2_traditional t3_political##c.ten_cat_interest ///
         age gender ethnicity political_party
outreg2 using rightsinteractioncontrol4.doc, replace ctitle(T4_Religious) ///
        dec(3) keep(t1_random t2_traditional ///
		t3_political t3_political##c.ten_cat_interest age gender ///
		ethnicity political_party) ///
		addstat(Pseudo R-squared, `e(r2_p)') eform


**Full Regression Models with Interactions - Support pro-gay candiates 
*Table 21

logistic dv_binary_politicalcand_gay t2_traditional##c.ten_cat_interest ///
        t3_political t4_religious ///
        age gender ethnicity political_party
outreg2 using gaycandidatescontrolinteract1.doc, replace ctitle(T1_Placebo Cue) ///
        dec(3) keep(t2_traditional t2_traditional##c.ten_cat_interest ///
		t3_political t4_religious age gender ///
		ethnicity political_party) ///
		addstat(Pseudo R-squared, `e(r2_p)') eform

*Table 22
		
logistic dv_binary_politicalcand_gay t1_random##c.ten_cat_interest ///
        t3_political t4_religious ///
        age gender ethnicity political_party 
outreg2 using gaycandidatescontrolinteract2.doc, replace ctitle(T2_Traditional) ///
        dec(3) keep(t1_random t1_random##c.ten_cat_interest ///
		t3_political t4_religious age gender ///
		ethnicity political_party) ///
		addstat(Pseudo R-squared, `e(r2_p)') eform

		
*Table 23
		
		
logistic dv_binary_politicalcand_gay t1_random t2_traditional ///
        t4_religious##c.ten_cat_interest ///
        age gender ethnicity political_party
outreg2 using gaycandidatescontrolinteract3.doc, replace ctitle(T3_Political) ///
        dec(3) keep(t1_random t2_traditional ///
		t4_religious t4_religious##c.ten_cat_interest ///
		age gender ethnicity political_party) ///
		addstat(Pseudo R-squared, `e(r2_p)') eform

		
*Table 24 


logistic dv_binary_politicalcand_gay t1_random t2_traditional ///
        t3_political##c.ten_cat_interest ///
        age gender ethnicity political_party
outreg2 using gaycandidatescontrolinteract4.doc, replace ctitle(T4_Religious) ///
        dec(3) keep(t1_random t2_traditional ///
		t3_political t3_political##c.ten_cat_interest ///
		age gender ethnicity political_party) ///
		addstat(Pseudo R-squared, `e(r2_p)') eform

	


**Full Regression Models with Interactions - Doing Business with LGTBQ  
*Table 25


logistic dv_binary_dobusinessgay t2_traditional##c.ten_cat_interest ///
        t3_political t4_religious /// 
        age gender ethnicity political_party 
outreg2 using doinbbusinesscontrolinteract1.doc, replace ctitle(T1_Placebo Cue) ///
        dec(3) keep(t2_traditional t2_traditional##c.ten_cat_interest ///
		t3_political t4_religious age gender ///
		ethnicity political_party) ///
		addstat(Pseudo R-squared, `e(r2_p)') eform

*Table 26		
		
logistic dv_binary_dobusinessgay t1_random##c.ten_cat_interest ///
        t3_political t4_religious ///
        age gender ethnicity political_party  
outreg2 using doinbbusinesscontrolinteract2.doc, replace ctitle(T2_Traditional) ///
        dec(3) keep(t1_random t1_random##c.ten_cat_interest ///
		t3_political t4_religious age gender ///
		ethnicity political_party) ///
		addstat(Pseudo R-squared, `e(r2_p)') eform

*Table 27
		
logistic dv_binary_dobusinessgay t1_random t2_traditional ///
        t4_religious##c.ten_cat_interest ///
        age gender ethnicity political_party 
outreg2 using doinbbusinesscontrolinteract3.doc, replace ctitle(T3_Political) ///
        dec(3) keep(t1_random t2_traditional t4_religious ///
		t4_religious##c.ten_cat_interest age gender ///
		ethnicity political_party) ///
		addstat(Pseudo R-squared, `e(r2_p)') eform

		
*Table 28	

logistic dv_binary_dobusinessgay t1_random t2_traditional ///
        t3_political##c.ten_cat_interest ///
        age gender ethnicity political_party
outreg2 using doinbbusinesscontrolinteract4.doc, replace ctitle(T4_Religious) ///
        dec(3) keep(t1_random t2_traditional t3_political ///
		t3_political##c.ten_cat_interest age gender ///
		ethnicity political_party) ///
		addstat(Pseudo R-squared, `e(r2_p)') eform


**Full Regression Models with Interactions - Living in the same community 
*Table 29

logistic dv_binary_livingtolgtbq t2_traditional##c.ten_cat_interest ///
        t3_political t4_religious /// 
        age gender ethnicity political_party
outreg2 using communityscontrolinteract1.doc, replace ctitle(T1_Placebo Cue) ///
        dec(3) keep(t2_traditional t2_traditional##c.ten_cat_interest ///
		t3_political t4_religious age gender ///
		ethnicity political_party) ///
		addstat(Pseudo R-squared, `e(r2_p)') eform

		
*Table 30		
		
		
logistic dv_binary_livingtolgtbq t1_random##c.ten_cat_interest ///
        t3_political t4_religious ///
        age gender ethnicity political_party  
outreg2 using communityscontrolinteract2.doc, replace ctitle(T2_Traditional) ///
        dec(3) keep(t1_random t1_random##c.ten_cat_interest ///
		t3_political t4_religious age gender ///
		ethnicity political_party) ///
		addstat(Pseudo R-squared, `e(r2_p)') eform

		
*Table 31		

logistic dv_binary_livingtolgtbq t1_random t2_traditional ///
        t4_religious##c.ten_cat_interest ///
        age gender ethnicity political_party
outreg2 using communityscontrolinteract3.doc, replace ctitle(T3_Political) ///
        dec(3) keep(t1_random t2_traditional t4_religious ///
		t4_religious##c.ten_cat_interest age gender ///
		ethnicity political_party) ///
		addstat(Pseudo R-squared, `e(r2_p)') eform


*Table 32
		
		
logistic dv_binary_livingtolgtbq t1_random t2_traditional ///
        t3_political##c.ten_cat_interest ///
        age gender ethnicity political_party
outreg2 using communityscontrolinteract4.doc, replace ctitle(T4_Religious) ///
        dec(3) keep(t1_random t2_traditional t3_political ///
		t3_political##c.ten_cat_interest age gender ///
		ethnicity political_party) ///
		addstat(Pseudo R-squared, `e(r2_p)') eform
				
				
		
**Full Regression Models with Interactions - Difficulties 
*Table 33


logistic dv_binary_difficulties t2_traditional##c.ten_cat_interest ///
        t3_political t4_religious ///
        age gender ethnicity political_party 
outreg2 using difficultiescontrolinteract1.doc, replace ctitle(T1_Placebo Cue) ///
        dec(3) keep(t2_traditional t2_traditional##c.ten_cat_interest ///
		t3_political t4_religious age gender ///
		ethnicity political_party) ///
		addstat(Pseudo R-squared, `e(r2_p)') eform

		
*Table 34		
		
logistic dv_binary_difficulties t1_random##c.ten_cat_interest ///
        t3_political t4_religious ///
        age gender ethnicity political_party  
outreg2 using difficultiescontrolinteract2.doc, replace ctitle(T2_Traditional) ///
        dec(3) keep(t1_random t1_random##c.ten_cat_interest ///
		t3_political t4_religious age gender ///
		ethnicity political_party) ///
		addstat(Pseudo R-squared, `e(r2_p)') eform


*Table 35		
		
logistic dv_binary_difficulties t1_random t2_traditional ///
         t4_religious##c.ten_cat_interest ///
         age gender ethnicity political_party
outreg2 using difficultiescontrolinteract3.doc, replace ctitle(T3_Political) ///
        dec(3) keep(t1_random t2_traditional t4_religious ///
		t4_religious##c.ten_cat_interest age gender ///
		ethnicity political_party) ///
		addstat(Pseudo R-squared, `e(r2_p)') eform

		
*Table 36		

logistic dv_binary_difficulties t1_random t2_traditional ///
        t3_political##c.ten_cat_interest ///
        age gender ethnicity political_party
outreg2 using difficultiescontrolinteract4.doc, replace ctitle(T4_Religious) ///
        dec(3) keep(t1_random t2_traditional t3_political ///
		t3_political##c.ten_cat_interest age gender ///
		ethnicity political_party) ///
		addstat(Pseudo R-squared, `e(r2_p)') eform
	
	


	
	
***Margins Plots Support for LGBTQ Rights
			 
logistic dv_binary_rights i.ten_cat_interest##i.t2_traditional ///
        t3_political t4_religious age ///
        gender ethnicity political_party

margins i.ten_cat_interest##i.t2_traditional
		
marginsplot, xdim(ten_cat_interest) plot3opts(lc(none) mc(none)) ///
             ci3opts(col(none)) leg(order(1 "Placebo Cue" 2 "Traditional Cue")) ///
			 xtitle(Level of Political Interest) ///
			 ytitle(Prob. of Supporting LGTBQ Rights) /// 
			 name(fig1, replace)

			 
			 
logistic dv_binary_rights t2_traditional ///
        i.ten_cat_interest##i.t3_political t4_religious age ///
        gender ethnicity political_party

margins i.ten_cat_interest##i.t3_political

marginsplot, xdim(ten_cat_interest) plot3opts(lc(none) mc(none)) ///
             ci3opts(col(none)) leg(order(1 "Placebo Cue" 2 "Political Cue")) ///
			 xtitle(Level of Political Interest) ///
			 ytitle(Prob. of Supporting LGTBQ Rights) /// 
			 name(fig2, replace)

			 
logistic dv_binary_rights t2_traditional ///
        t3_political i.ten_cat_interest##i.t4_religious age ///
        gender ethnicity political_party

margins i.ten_cat_interest##i.t4_religious
		
marginsplot, xdim(ten_cat_interest) plot3opts(lc(none) mc(none)) ///
             ci3opts(col(none)) leg(order(1 "Placebo Cue" 2 "Religious Cue")) ///
			 xtitle(Level of Political Interest) ///
			 ytitle(Prob. of Supporting LGTBQ Rights) /// 
			 name(fig3, replace)

			 
gr combine fig1 fig2 fig3


**Margins Plots Support for Pro-LGBTQ candidates

logistic dv_binary_politicalcand_gay i.ten_cat_interest##i.t2_traditional ///
        t3_political t4_religious age ///
        gender ethnicity political_party

margins i.ten_cat_interest##i.t2_traditional
		
marginsplot, xdim(ten_cat_interest) plot3opts(lc(none) mc(none)) ///
             ci3opts(col(none)) leg(order(1 "Placebo Cue" 2 "Traditional Cue")) ///
			 xtitle(Level of Political Interest) ///
			 ytitle(Prob. Support Pro-LGTBQ Candidates) /// 
			 name(fig4, replace)

			 
			 
logistic dv_binary_politicalcand_gay t2_traditional ///
        i.ten_cat_interest##i.t3_political t4_religious age ///
        gender ethnicity political_party

margins i.ten_cat_interest##i.t3_political

marginsplot, xdim(ten_cat_interest) plot3opts(lc(none) mc(none)) ///
             ci3opts(col(none)) leg(order(1 "Placebo Cue" 2 "Political Cue")) ///
			 xtitle(Level of Political Interest) ///
			 ytitle(Prob. Support Pro-LGTBQ Candidates) /// 
			 name(fig5, replace)

			 
logistic dv_binary_politicalcand_gay t2_traditional ///
        t3_political i.ten_cat_interest##i.t4_religious age ///
        gender ethnicity political_party

margins i.ten_cat_interest##i.t4_religious
		
marginsplot, xdim(ten_cat_interest) plot3opts(lc(none) mc(none)) ///
             ci3opts(col(none)) leg(order(1 "Placebo Cue" 2 "Religious Cue")) ///
			 xtitle(Level of Political Interest) ///
			 ytitle(Prob. Support Pro-LGTBQ Candidates) /// 
			 name(fig6, replace)

gr combine fig4 fig5 fig6
			 

			 
*Margins Plots Willigness to do Business with Memrbers of the LGBTQ community


logistic dv_binary_dobusinessgay i.ten_cat_interest##i.t2_traditional ///
        t3_political t4_religious age ///
        gender ethnicity political_party

margins i.ten_cat_interest##i.t2_traditional
		
marginsplot, xdim(ten_cat_interest) plot3opts(lc(none) mc(none)) ///
             ci3opts(col(none)) leg(order(1 "Placebo Cue" 2 "Traditional Cue")) ///
			 xtitle(Level of Political Interest) ///
			 ytitle(Prob. of Doing Business LGBTQ) /// 
			 name(fig7, replace)

			 
			 
logistic dv_binary_dobusinessgay t2_traditional ///
        i.ten_cat_interest##i.t3_political t4_religious age ///
        gender ethnicity political_party

margins i.ten_cat_interest##i.t3_political

marginsplot, xdim(ten_cat_interest) plot3opts(lc(none) mc(none)) ///
             ci3opts(col(none)) leg(order(1 "Placebo Cue" 2 "Political Cue")) ///
			 xtitle(Level of Political Interest) ///
			 ytitle(Prob. of Doing Business LGBTQ) /// 
			 name(fig8, replace)

			 
logistic dv_binary_dobusinessgay t2_traditional ///
        t3_political i.ten_cat_interest##i.t4_religious age ///
        gender ethnicity political_party

margins i.ten_cat_interest##i.t4_religious
		
marginsplot, xdim(ten_cat_interest) plot3opts(lc(none) mc(none)) ///
             ci3opts(col(none)) leg(order(1 "Placebo Cue" 2 "Religious Cue")) ///
			 xtitle(Level of Political Interest) ///
			 ytitle(Prob. of Doing Business LGBTQ) /// 
			 name(fig9, replace)

gr combine fig7 fig8 fig9
			 
			 
			 
			 
*Ballance Checks Appendix 1
*Table 37

logistic t1_random age gender region ethnicity ///
         political_party ten_cat_interest
outreg2 using ballancechecksgaypaper.doc, replace ctitle(T1_Placebo Cue) ///
        dec(3) keep(age gender ethnicity political_party ten_cat_interest) ///
		addstat(Pseudo R-squared, `e(r2_p)') eform

logistic t2_traditional age gender region ethnicity ///
         political_party ten_cat_interest
outreg2 using ballancechecksgaypaper.doc, append ctitle(T2_Traditional Cue) ///
        dec(3) keep(age gender ethnicity political_party ten_cat_interest) ///
		addstat(Pseudo R-squared, `e(r2_p)') eform

logistic t3_political age gender region ethnicity ///
         political_party ten_cat_interest
outreg2 using ballancechecksgaypaper.doc, append ctitle(T3_Political Cue) ///
        dec(3) keep(age gender ethnicity political_party ten_cat_interest) ///
		addstat(Pseudo R-squared, `e(r2_p)') eform
		
logistic t4_religious age gender region ethnicity ///
         political_party ten_cat_interest
outreg2 using ballancechecksgaypaper.doc, append ctitle(T4_Religious Cue) ///
        dec(3) keep(age gender ethnicity political_party ten_cat_interest) ///
		addstat(Pseudo R-squared, `e(r2_p)') eform
